# Supplementary material for: Convergent gut microbiome adaptation and pervasive antibiotic resistome in Qinghai–Tibet Plateau passerines
Source: Front Microbiol. 2026 Feb 4;16:1733974. doi: 10.3389/fmicb.2025.1733974 (PMC12913512; doi:10.3389/fmicb.2025.1733974)
Supplement: Supplementary file 1 [file Data_Sheet_1.zip]

Archive with 12 entries (10 files):
- 1733974-Supplementary Material/
- 1733974-Supplementary Material/Supplementary Figure.docx
- 1733974-Supplementary Material/Supplementary File/
- 1733974-Supplementary Material/Supplementary File/Supplementary File 1.xlsx
- 1733974-Supplementary Material/Supplementary File/Supplementary File 2.xlsx
- 1733974-Supplementary Material/Supplementary File/Supplementary File 3.xlsx
- 1733974-Supplementary Material/Supplementary File/Supplementary File 4.xlsx
- 1733974-Supplementary Material/Supplementary File/Supplementary File 5.xlsx
- 1733974-Supplementary Material/Supplementary File/Supplementary File 6.xls
- 1733974-Supplementary Material/Supplementary File/Supplementary File 7.xls
- 1733974-Supplementary Material/Supplementary File/Supplementary File 8.xls
- 1733974-Supplementary Material/Supplementary File/Supplementary File 9.xlsx
