# Supplementary material for: Convergent gut microbiome adaptation and pervasive antibiotic resistome in Qinghai–Tibet Plateau passerines
Source: Front Microbiol. 2026 Feb 4;16:1733974. doi: 10.3389/fmicb.2025.1733974 (PMC12913512; doi:10.3389/fmicb.2025.1733974)
Supplement: Supplementary file 1 [file Data_Sheet_1.zip › 1733974-Supplementary Material/Supplementary File/Supplementary File 1.xlsx]

## Sheet: QC_summary
SampleID	Raw_Base(G)	Clean_Base(G)	Clean_Q20(%)	Clean_Q30(%)	Clean_GC(%)	Effective(%)	NonHost_Base(G)
P.h1	6.83	6.8	99.11	97.11	45.8	99.43	1.57
P.h2	6.35	6.34	98.62	95.7	59.32	99.77	6.32
P.h3	7.19	6.83	99.34	97.5	43.38	95.1	1.43
P.h4	8.77	8.65	99.26	97.07	35.75	98.6	8.23
P.h5	6.36	6.09	99.22	97.04	47.15	95.74	3.74
P.h6	6.41	6.24	98.58	95.64	53.46	97.4	1.14
P.h7	6.1	6.08	97.8	94.05	61.51	99.57	5.94
P.h8	6.44	6.28	98.78	96.05	44.86	97.45	3.47
P.h9	6.32	6.26	99.18	96.74	42.32	98.97	6.12
P.h10	6.34	6.19	99	96.75	45.46	97.61	2.22
P.h11	6.5	6.46	99.06	96.31	49.19	99.43	6.4
P.h12	8.28	8.25	98.74	95.82	57.28	99.67	6.89
P.h13	7.64	7.2	99.06	96.82	43.27	94.21	5.27
P.h14	6.41	6.24	99.48	98	43.82	97.39	5.79
P.h15	7.96	7.62	99.58	98.36	37.56	95.8	6.16
P.h16	6.24	6.22	99.3	97.39	52.59	99.61	5.92
P.r1	6.25	6.24	99.31	97.25	39.33	99.76	6.24
P.r2	6.34	6.33	99.05	96.23	39.24	99.84	6.3
P.r3	6.82	6.47	98.53	95.42	48.73	94.86	4.51
P.r4	7.74	7.57	99.02	96.83	46.84	97.9	4.37
P.r5	6.57	6.02	98.81	96.18	50.55	91.58	2.28
P.r6	6.02	5.61	98.82	96.19	47.89	93.18	1.72
P.r7	6.27	6.25	99.21	96.82	39.41	99.71	6.25
P.r8	7.38	6.61	99.13	97.22	48.21	89.5	1.32
P.r9	6.6	6.57	99.07	96.81	51.53	99.53	6.1
P.r10	7.8	7.76	98.39	95.31	51.53	99.52	7.21
P.r11	7.13	6.35	99.08	97.07	49.23	89.03	1.38
P.r12	6.77	6.7	98.56	95.65	55.18	98.96	6.39
P.r13	7.52	7.44	98.81	96.38	55.49	98.98	7.11
P.r14	10.51	10.21	98.91	96.73	49.11	97.17	2.63
P.r15	8.83	8.11	99.1	97.09	46.69	91.81	1.01
P.r16	27.08	25.93	98.85	96.36	45.51	95.76	1.28
soil1	6.39	6.38	99.24	97.05	57.07	99.8	6.38
soil2	6.22	6.21	99.07	96.57	61.13	99.82	6.21
soil3	6.11	6.1	99.03	96.41	61.83	99.81	6.1
soil4	7.28	7.27	99.15	96.8	60.7	99.81	7.27
soil5	6.64	6.63	99.15	96.75	61.71	99.82	6.63
soil6	7.03	7.01	99.11	96.68	61.59	99.77	7.01
soil7	6.52	6.51	99.07	96.86	58.15	99.81	6.51
soil8	8.48	8.46	99.07	96.83	58.69	99.71	8.45
soil9	10.4	10.38	99.17	97.11	60.98	99.86	10.38
soil10	7.61	7.6	98.92	96.4	63.01	99.89	7.6
soil11	8.1	8.09	98.85	96.41	62.75	99.83	8.09
soil12	7.81	7.8	99.04	96.92	62.35	99.86	7.8
soil13	7.38	7.37	98.65	95.64	61.88	99.85	7.37
soil14	9.53	9.51	99.03	96.72	62.12	99.83	9.51
soil15	9.91	9.9	98.94	96.45	61.85	99.83	9.9
grass1	6.51	6.49	99.28	97.26	53.58	99.65	6.48
grass2	6.44	6.41	99.42	97.81	48.64	99.49	6.4
grass3	7.06	7.03	99.27	97.18	51.49	99.65	7.01
grass4	6.65	6.61	99.43	97.81	48.04	99.34	6.59
grass5	5.97	5.9	99.4	97.87	46.26	98.77	5.87
grass6	5.9	5.82	99.43	97.72	40.36	98.77	5.8
