# Supplementary material for: Convergent gut microbiome adaptation and pervasive antibiotic resistome in Qinghai–Tibet Plateau passerines
Source: Front Microbiol. 2026 Feb 4;16:1733974. doi: 10.3389/fmicb.2025.1733974 (PMC12913512; doi:10.3389/fmicb.2025.1733974)
Supplement: Supplementary file 1 [file Data_Sheet_1.zip › 1733974-Supplementary Material/Supplementary File/Supplementary File 2.xlsx]

## Sheet: total.scaftigs.stat.info
SampleID	Total len(bp)	Scaftigs num	Average len(bp)	N50 len(bp)	N90 len(bp)	Max len(bp)
P.h1	31959434	24880	1284.54	1282	561	544175
P.h2	436657536	370664	1178.04	1287	569	384387
P.h3	63946178	78321	816.46	732	530	365396
P.h4	215857933	82784	2607.48	9430	766	254270
P.h5	437892691	488197	896.96	902	561	191271
P.h6	14760874	18508	797.54	780	537	16885
P.h7	283178733	348301	813.03	753	531	379791
P.h8	511421854	552332	925.93	960	574	16895
P.h9	54811256	37031	1480.15	2127	589	973702
P.h10	185778036	243885	761.74	744	536	15724
P.h11	70259066	47891	1467.06	1877	607	306865
P.h12	264979298	203548	1301.8	1579	576	205925
P.h13	272008325	130952	2077.16	6211	663	313311
P.h14	332610708	265275	1253.83	1424	592	146478
P.h15	353104212	296128	1192.4	1304	583	150389
P.h16	142542303	173864	819.85	736	530	956273
P.r1	45994018	19826	2319.88	13232	628	346117
P.r2	102446006	51156	2002.62	3910	682	410448
P.r3	414435833	464893	891.47	867	552	223579
P.r4	521311138	568537	916.93	946	570	28289
P.r5	25663493	33736	760.72	736	532	15679
P.r6	22246465	29552	752.79	724	531	21408
P.r7	26927262	21620	1245.48	1307	572	824425
P.r8	9402523	12445	755.53	730	530	14350
P.r9	343807558	453790	757.64	695	528	160499
P.r10	405900863	537247	755.52	695	529	180586
P.r11	12450317	15526	801.9	780	538	14238
P.r12	420620872	523282	803.81	742	533	435612
P.r13	472298130	581956	811.57	749	533	435612
P.r14	103967123	95958	1083.46	1034	546	175507
P.r15	10714362	13533	791.72	767	537	13931
P.r16	10790509	13149	820.63	803	541	11289
soil1	240517485	268812	894.74	832	536	116468
soil2	159859331	224735	711.32	667	523	16558
soil3	71084412	110527	643.14	613	516	42665
soil4	259791945	336602	771.81	726	529	57599
soil5	178898522	245606	728.4	670	523	436019
soil6	199702933	261699	763.1	703	525	187274
soil7	235301725	324357	725.44	684	524	113448
soil8	257477556	351399	732.72	686	524	247273
soil9	367702717	487711	753.94	698	525	148682
soil10	269674214	377209	714.92	679	524	16697
soil11	460389460	538523	854.91	798	535	367820
soil12	387421436	501992	771.77	734	530	16691
soil13	177163341	263774	671.65	640	520	6714
soil14	431661984	575897	749.55	712	528	43605
soil15	511100976	658274	776.43	737	531	41676
grass1	373853677	450330	830.18	782	536	95084
grass2	472760023	687001	688.15	664	526	22582
grass3	281279000	399532	704.02	671	525	85759
grass4	347387636	464376	748.07	705	529	92525
grass5	354146971	476621	743.04	707	529	67110
grass6	408268694	331666	1230.96	1473	609	77102
