# Supplementary material for: Convergent gut microbiome adaptation and pervasive antibiotic resistome in Qinghai–Tibet Plateau passerines
Source: Front Microbiol. 2026 Feb 4;16:1733974. doi: 10.3389/fmicb.2025.1733974 (PMC12913512; doi:10.3389/fmicb.2025.1733974)
Supplement: Supplementary file 1 [file Data_Sheet_1.zip › 1733974-Supplementary Material/Supplementary File/Supplementary File 3.xlsx]

## Sheet: group.MicroNR.Kingdom.15
kingdom	k__Bacteria	k__Viruses	k__Eukaryota	k__Archaea	Others
PH	0.350153	0.029383	0.129402	0.006342	0.484719
PR	0.225776	0.00822	0.1506	0.000764	0.614639
Soil	0.929671	0.001249	0.005514	0.022731	0.040834
Grass	0.229539	0.000811	0.305428	0.001633	0.462587
