# Supplementary material for: Convergent gut microbiome adaptation and pervasive antibiotic resistome in Qinghai–Tibet Plateau passerines
Source: Front Microbiol. 2026 Feb 4;16:1733974. doi: 10.3389/fmicb.2025.1733974 (PMC12913512; doi:10.3389/fmicb.2025.1733974)
Supplement: Supplementary file 1 [file Data_Sheet_1.zip › 1733974-Supplementary Material/Supplementary File/Supplementary File 4.xlsx]

## Sheet: Supplementary File4
phylum	p__Bacillota	p__Pseudomonadota	p__Actinomycetota	p__Chlamydiota	p__Mycoplasmatota	p__Acidobacteriota	p__Bacteroidota	p__Thermodesulfobacteriota	p__Nitrososphaerota	p__Candidatus Rokuibacteriota	p__Gemmatimonadota	p__Verrucomicrobiota	p__Planctomycetota	p__Cyanobacteriota	p__Chloroflexota	Others
PH	0.148689290215245	0.345618190232209	0.269758472034384	0.119756766631517	0.0413181377563869	0.000613933149553997	0.00466842126759801	0.00683449804957796	0.00731787900239215	0.000145085875193578	0.000142269564809126	0.00024728386055691	0.00150635330566996	0.000645380091491819	0.00193587885713603	0.0508021601062785
PR	0.142134495963498	0.447366609907654	0.286827402863043	0.0772714133130814	0.000654962755394806	0.000501071704614269	0.00111744974775142	6.49144458881924e-05	0.00261551345999459	7.07493023894981e-05	0.000246932656233581	0.000430230906572526	0.00270454970143904	0.0044201553744578	0.000989306226802189	0.0325842416711858
Soil	0.00340850674993556	0.364772135924898	0.183986499432273	0.00293958766843735	2.37799875308122e-06	0.132329736616641	0.0539963392424948	0.00113532920467336	0.0214218201137503	0.0188918162245667	0.0353831249220646	0.0279776152913056	0.0238751941930408	0.00809843571151345	0.0243771607642108	0.0974043199414414
Grass	0.0810890336211902	0.540849622210506	0.232817360598948	2.99477462707882e-05	1.85679930001358e-05	0.00821853749554461	0.0749278583583739	0.00010189897647321	0.00479934735175384	0.000420939531069645	0.00202476072978267	0.00108435120906858	0.00306199738539245	0.0107430783451392	0.00150011566381098	0.0383125827836758
