# Supplementary material for: Convergent gut microbiome adaptation and pervasive antibiotic resistome in Qinghai–Tibet Plateau passerines
Source: Front Microbiol. 2026 Feb 4;16:1733974. doi: 10.3389/fmicb.2025.1733974 (PMC12913512; doi:10.3389/fmicb.2025.1733974)
Supplement: Supplementary file 1 [file Data_Sheet_1.zip › 1733974-Supplementary Material/Supplementary File/Supplementary File 5.xlsx]

## Sheet: Supplementary File5
genus	g__Enterococcus	g__Rhizobium	g__Chlamydia	g__Pseudomonas	g__Malacoplasma	g__Serratia	g__Rickettsiella	g__Pantoea	g__Herbaspirillum	g__Nocardioides	g__Rhodococcus	g__Clostridium	g__Sphingomonas	g__Klebsiella	g__Aeromonas	Others
PH	0.0659682571819301	0.000451626752036843	0.119741018464529	0.0370812263008895	0.036483620077116	0.001534858636715	0.0220634017557102	0.0229336910205327	0.0218105779514589	0.041076239739583	0.049567268162967	0.0184419580443771	0.00241589742787569	0.00099978599572682	0.0172731141952601	0.542157458293292
PR	0.0519280337279668	0.0598067729649769	0.0772585403385733	0.0149609966191199	1.45227226150849e-05	0.0353745469530615	0.0225768837529322	0.00778089813888905	0.0234027746892927	0.0335469237561286	0.0428747717886269	0.00333005494852195	0.00488529291563851	0.0080201642776168	0.0380397008333422	0.576199121572698
Soil	1.61244841144757e-05	0.000643983573828564	0.0029209519221287	0.00258181334707689	0	2.2175107580351e-05	2.40836886816985e-06	0.000448886628116429	0.00029623659400862	0.022486440861104	0.00139367896494081	0.00012794164125896	0.0610639748810574	7.55123908623553e-05	1.14987988610236e-05	0.907908372436193
Grass	0.000172637686318052	0.00192502355623688	2.79772937766595e-05	0.0738153087064785	0	0.000446167524502928	4.60105880269839e-06	0.00739974310487245	0.000365654124657567	0.0321087993545157	0.0386760095332075	0.000410639804594734	0.14322473998863	0.0447232824451776	3.48344148089438e-06	0.656695932376748
