# Supplementary material for: Convergent gut microbiome adaptation and pervasive antibiotic resistome in Qinghai–Tibet Plateau passerines
Source: Front Microbiol. 2026 Feb 4;16:1733974. doi: 10.3389/fmicb.2025.1733974 (PMC12913512; doi:10.3389/fmicb.2025.1733974)
Supplement: Supplementary file 1 [file Data_Sheet_1.zip › 1733974-Supplementary Material/Supplementary File/Supplementary File 6.xls]

Pathogenspecies	PH	PR	Soil	Grass	Description
Phytophthora sojae	0.00337215774096964	0.00208418984178675	9.90526408460507e-05	7.38773859031474e-05	Phytophthora sojae
Salmonella enterica	0.0153436760055924	0.0136693509400998	0.0170584174713365	0.0133128671916993	Salmonella enterica
Escherichia coli	0.0105920511310727	0.00945168223706703	0.00938150286670992	0.00965519844561688	Escherichia coli
Staphylococcus aureus	0.0131336217497903	0.0151276638849936	0.0150297688489542	0.0107504376108081	Staphylococcus aureus
Pseudomonas aeruginosa	0.0116680637805644	0.0114236510833564	0.0182492021827865	0.0163718449356435	Pseudomonas aeruginosa
Streptococcus pneumoniae	0.00673489616363687	0.006329320363781	0.00455543467063106	0.00409436442345928	Streptococcus pneumoniae
Xanthomonas campestris	0.00507504043733201	0.00634559821365906	0.00788181555197647	0.0066905389746924	Xanthomonas campestris
Mycobacterium tuberculosis	0.00740778291673015	0.00746221678924691	0.00923943907664342	0.00880334608753452	Mycobacterium tuberculosis
Klebsiella pneumoniae	0.00659867443487969	0.00625430391026634	0.00523379313821548	0.00501882722635484	Klebsiella pneumoniae
Xanthomonas oryzae	0.00587806835189666	0.00583227709331447	0.0127589447660367	0.0104191651794082	Xanthomonas oryzae
Acinetobacter baumannii	0.00494886026400332	0.00486411585200691	0.00776870523542381	0.00533049977000261	Acinetobacter baumannii
Magnaporthe oryzae	0.00597451961123138	0.0055712323710019	0.00962370901831933	0.00732464026025528	Magnaporthe oryzae
Listeria monocytogenes	0.0041490774927278	0.00351699663852018	0.00361216565837967	0.00267859775697871	Listeria monocytogenes
Fusarium graminearum	0.00574146046016349	0.00549410666421363	0.00898105838063792	0.00712054534860323	Fusarium graminearum
Streptococcus suis	0.00377356779807703	0.00332950330845649	0.00388325357371739	0.00251753327986684	Streptococcus suis
Aspergillus fumigatus	0.00355706654326721	0.00341601093656763	0.004925045486769	0.00390508822180834	Aspergillus fumigatus
Ralstonia solanacearum	0.004078173693651	0.00363021614865097	0.00484277757141993	0.00490604657179274	Ralstonia solanacearum
Pseudomonas syringae	0.00291079725364002	0.0029522153394258	0.00537098235960495	0.00591623529593869	Pseudomonas syringae
Enterococcus faecium	0.00110626513209144	0.000971292838435053	0.000173261393284316	0.000179228310660035	Enterococcus faecium
Clostridium perfringens	4.91317103175283e-05	0.000607996457321845	1.90281541576931e-05	4.69765096232061e-06	Clostridium perfringens
Erwinia amylovora	0.00401587790618894	0.00389085539255526	0.00516223850974224	0.00484136570448794	Erwinia amylovora
Streptococcus pyogenes	0.00214404524562836	0.00187198903822241	0.00152661222556147	0.00120177568239478	Streptococcus pyogenes
Borreliella burgdorferi	0.0024881981012986	0.00251253949214578	0.00176239879424236	0.00165669499160985	Borreliella burgdorferi
Enterococcus faecalis	0.00180936840595532	0.00174626904788192	0.00154508664812702	0.0012753019418358	Enterococcus faecalis
Legionella pneumophila	0.00107702771997053	0.000987113563431106	0.00120349998322464	0.00105986563488906	Legionella pneumophila
Cryptococcus neoformans	0.00203403129915625	0.00210967715070204	0.00386699693840771	0.0027719590965009	Cryptococcus neoformans
Actinobacillus pleuropneumoniae	0.00054736658341036	0.000455397410462034	0.000333736431374635	0.00023277142672672	Actinobacillus pleuropneumoniae
Francisella tularensis	0.000758408523394353	0.000758041391893365	0.00101546624193675	0.000774457304525728	Francisella tularensis
Vibrio cholerae	0.00246780972216685	0.00231719304389136	0.00374376130204648	0.00275149487010607	Vibrio cholerae
Neisseria meningitidis	0.00227699468700124	0.00210790623700469	0.0015500898343065	0.00201693077406706	Neisseria meningitidis
Clostridioides difficile	0.0013196480148497	0.00130878950121557	0.002846819757684	0.00134250269681721	Clostridioides difficile
Burkholderia cenocepacia	0.00163167127254084	0.00167666585700885	0.0029241368627252	0.00296225938557262	Burkholderia cenocepacia
Yersinia pestis	0.00203307022632087	0.00211749668720649	0.00314168546801666	0.00259796369091222	Yersinia pestis
Xylella fastidiosa	0.000699801001707452	0.000610400938416266	0.000812934297255208	0.000969767032720241	Xylella fastidiosa
Helicobacter pylori	0.00149373442542113	0.00148752857735174	0.00245769678163618	0.00167143114882632	Helicobacter pylori
Glaesserella parasuis	0.000483930910441275	0.000477254512933606	0.000541514495270742	0.000310447886804504	Glaesserella parasuis
Brucella abortus	0.00193612511125681	0.00203655245885429	0.00238097220297517	0.00236888315209866	Brucella abortus
Brucella melitensis	0.00148765178114853	0.00172212018174922	0.00203115403411155	0.00234230464100272	Brucella melitensis
Xanthomonas citri	0.00104015521164704	0.00114266988947639	0.00186373582010674	0.0020676101085148	Xanthomonas citri
Pantoea ananatis	0.000592168293525735	0.000536624023630151	0.0014213702857799	0.000546631066699635	Pantoea ananatis
Citrobacter rodentium	0.00113743514867282	0.00098777308863812	0.000969813458989726	0.000897208134854587	Citrobacter rodentium
Pectobacterium carotovorum	0.00125341649988917	0.00122026647956022	0.00153911345162052	0.00128265728819006	Pectobacterium carotovorum
Coxiella burnetii	0.000552246557276971	0.000500458368516038	0.000513802439893865	0.000795000389545271	Coxiella burnetii
Streptococcus agalactiae	0.00115470364540035	0.00110677546032392	0.00127559683147067	0.000975571058680117	Streptococcus agalactiae
Campylobacter jejuni	0.000845988283104011	0.000761977531726842	0.0010547965890051	0.00074593926665014	Campylobacter jejuni
Dickeya dadantii	0.0011542223662522	0.00116695304487953	0.00194062501597056	0.00144116097114246	Dickeya dadantii
Burkholderia glumae	0.00125870778393106	0.0013085560006803	0.00224558068809629	0.0015648225324511	Burkholderia glumae
Candida albicans	0.00130646877411772	0.0012811151510763	0.00149981926935387	0.00145315123909579	Candida albicans
Vibrio parahaemolyticus	0.000270356656434834	0.000292990032562201	0.000310174103695884	0.000232256161798732	Vibrio parahaemolyticus
Vibrio harveyi	0.000284910396065864	0.000201466083435922	0.000146560616112428	0.000107231919895419	Vibrio harveyi
Pseudomonas cichorii	0.000814068207601646	0.000849686154297664	0.000912050882430435	0.00113202956746392	Pseudomonas cichorii
Botrytis cinerea	0.00105875948403915	0.00101274121695717	0.00125503259504824	0.00130433556873132	Botrytis cinerea
Pectobacterium atrosepticum	0.000712591443206375	0.000865347121389161	0.00115473385418251	0.001040595484974	Pectobacterium atrosepticum
Mycobacteroides abscessus	0.00070645226922329	0.000669167453888754	0.000461084020025466	0.000703710452891402	Mycobacteroides abscessus
Fusarium verticillioides	0.000432419130742656	0.000237253730968271	0.000394891315217797	0.000337327215108603	Fusarium verticillioides
Yersinia pseudotuberculosis	0.00107371776466221	0.00101068741670024	0.000745655159593799	0.000691916491224209	Yersinia pseudotuberculosis
Corynebacterium diphtheriae	0.000874276119311163	0.000901276489765919	0.00166658005770615	0.00115867244899463	Corynebacterium diphtheriae
Mycoplasmopsis bovis	0.000213650876676654	9.19949056216935e-05	1.96260207457609e-05	3.98720391773729e-05	Mycoplasmopsis bovis
Bordetella pertussis	0.000444177719122312	0.000381209707528773	0.000397008417615303	0.000332303600224621	Bordetella pertussis
Alternaria alternata	0.000404499200483707	0.000436376590402748	0.000441988082022104	0.000435809814627656	Alternaria alternata
Edwardsiella tarda	0.000333648246217552	0.000259776275042781	0.00017404238193897	0.000124179282372197	Edwardsiella tarda
Edwardsiella ictaluri	0.000696142051691038	0.000725866989628857	0.00156258806816431	0.00100198043824161	Edwardsiella ictaluri
Mycoplasmopsis agalactiae	0.000684872979329622	0.000568859830393355	0.00116199494458645	0.000759136451376308	Mycoplasmopsis agalactiae
Streptococcus mutans	0.000475987741829076	0.000410193741274497	0.000525145036272169	0.000307184024310294	Streptococcus mutans
Mycolicibacterium smegmatis	0.000677074637018198	0.000607699227776528	0.000344169455659244	0.000341155289593866	Mycolicibacterium smegmatis
Shigella flexneri	0.00037735432906414	0.000268763577280375	8.33989272152123e-05	0.000228016258475333	Shigella flexneri
Porphyromonas gingivalis	0.000509171965017396	0.000555036254887039	0.00142899511736882	0.000837805834933639	Porphyromonas gingivalis
Verticillium dahliae	0.000889710997130869	0.000835555194330542	0.00144130424581169	0.00120360199364924	Verticillium dahliae
Parastagonospora nodorum	0.000948346564499976	0.000894411861916797	0.00140715141174215	0.00122242696539924	Parastagonospora nodorum
Beauveria bassiana	0.000980157839846536	0.000921584203286292	0.000935417046841955	0.00102342564068744	Beauveria bassiana
Mycoplasma gallisepticum	0.000170671490221586	6.16163498166044e-05	9.46930000761481e-05	5.76271681428831e-05	Mycoplasma gallisepticum
Haemophilus influenzae	0.000378837339016998	0.000298886253909349	0.000269877151876109	0.000283793684225667	Haemophilus influenzae
Zymoseptoria tritici	0.000432846853175947	0.000553939018715714	0.0011951183467125	0.000936345332399496	Zymoseptoria tritici
Burkholderia pseudomallei	0.000604425517971492	0.000577227334627474	0.000948150676550664	0.000980064467422597	Burkholderia pseudomallei
Bordetella bronchiseptica	0.000416565735704196	0.000443432792950066	0.000652559751008374	0.000596948831510009	Bordetella bronchiseptica
Paenibacillus larvae	0.000313816916829183	0.000352097869815277	0.000202589635840417	0.000404641611211625	Paenibacillus larvae
Bacillus cereus	0.000714379197096645	0.000827942258903837	0.00127044337917654	0.00101892607152203	Bacillus cereus
Leishmania major	0.000451718580053661	0.000483495291786886	0.000650614274286561	0.000581799679655193	Leishmania major
Mycobacterium marinum	0.000416436077528975	0.000442362575350587	0.000264948165784264	0.000443943470757714	Mycobacterium marinum
Plasmodium falciparum	0.000184018680722574	0.000213427636364016	0.000201462294315771	0.000207794820764132	Plasmodium falciparum
Candida glabrata	0.000381336439906476	0.000277425373538689	0.000349794816920432	0.000219272391894046	Candida glabrata
Toxoplasma gondii	0.000426464513819929	0.000469855852633292	0.00108166122756519	0.000680496832202468	Toxoplasma gondii
Aeromonas hydrophila	0.000344155703792134	0.000338912456434795	0.000455019223307888	0.000365808565693653	Aeromonas hydrophila
Dickeya solani	0.0003459879608231	0.000244762849013537	0.000192100073976133	0.000205468947964477	Dickeya solani
Streptococcus parauberis	0.000207113360868027	0.00011054093939253	7.87693657964205e-05	8.30565676117583e-05	Streptococcus parauberis
Histoplasma capsulatum	4.16787775214366e-05	7.30226028184408e-05	2.2969376053515e-07	0	Histoplasma capsulatum
Vibrio tasmaniensis	0.000147856130828013	6.39136594646218e-05	4.98068916298253e-05	3.0267614266422e-05	Vibrio tasmaniensis
Leishmania mexicana	0.000482215469006115	0.000468220956976345	0.000651037009161723	0.000572795960418473	Leishmania mexicana
Riemerella anatipestifer	0.00024913559120077	0.000185333639216679	0.000589212423420467	0.000362933960152773	Riemerella anatipestifer
Yersinia enterocolitica	6.28224959513096e-05	8.68366888621599e-05	6.72934956659176e-06	1.6376765761699e-05	Yersinia enterocolitica
Bursaphelenchus xylophilus	7.8020810920291e-05	0.000102400339637303	0.000115809236796302	2.96080517667133e-05	Bursaphelenchus xylophilus
Agrobacterium tumefaciens	0.00037267291618037	0.000312045738227849	0.000319199701047075	0.0003901170122627	Agrobacterium tumefaciens
Cronobacter turicensis	0.00022662149643277	0.000216304529374655	0.000222053268982671	0.000194075918214408	Cronobacter turicensis
Sclerotinia sclerotiorum	0.000433279385029592	0.000411218598157719	0.000547077676461047	0.000548757436314406	Sclerotinia sclerotiorum
Streptococcus iniae	0.000123537275009041	0.000138330580818154	9.88921645599256e-05	6.40082848337279e-05	Streptococcus iniae
Burkholderia thailandensis	0.000180203721443567	0.000167635201845832	7.83031021464958e-05	0.000193258040654971	Burkholderia thailandensis
Pseudomonas amygdali	0.0001414377544626	0.000111080830955138	7.44229825569695e-05	6.2766118096861e-05	Pseudomonas amygdali
Trypanosoma cruzi	0.000274631833682785	0.000291510697503264	0.000585167096297045	0.000423282936088918	Trypanosoma cruzi
Pseudomonas savastanoi	0.00030921683461436	0.000339750392590886	0.000517488791923631	0.000490032350581769	Pseudomonas savastanoi
Orbilia oligospora	0.000119544347597127	7.82605642416836e-05	0.000132057338121547	4.19641520463513e-05	Orbilia oligospora
Metarhizium robertsii	6.33257117038935e-05	5.68599456448532e-05	0.000446660529701935	0.000127852489222519	Metarhizium robertsii
Serratia marcescens	0.000107129128186866	8.93435943291053e-05	2.90753667053392e-05	3.12117307185586e-05	Serratia marcescens
Staphylococcus lugdunensis	0.000159187228117778	9.23428436174081e-05	0.000118077010836068	0.00011761106272003	Staphylococcus lugdunensis
Vibrio anguillarum	1.45333909563246e-05	5.13932143000707e-05	7.22062116593395e-06	3.16863840231741e-05	Vibrio anguillarum
Agrobacterium vitis	0.000139262737171902	0.000188691639805822	0.000172977734204245	0.00032950566714957	Agrobacterium vitis
Pantoea stewartii	0.000205116685067332	0.000135879114908519	0.000271812256037273	0.000140152305627782	Pantoea stewartii
Proteus mirabilis	2.10425192918265e-05	6.89381454402226e-05	9.18496313610776e-05	5.5923496470829e-05	Proteus mirabilis
Clavibacter michiganensis	0.000173172077291492	0.000195873599862702	0.000172478331510945	0.000221007457021279	Clavibacter michiganensis
Leptosphaeria maculans	0.000158717707770677	0.000168791366829948	0.000329169366480991	0.000276122153052564	Leptosphaeria maculans
Fusarium oxysporum	0.000153250368246898	0.000192357910760721	0.000366529957747352	0.000323027590564825	Fusarium oxysporum
Leishmania infantum	0.000133831933640939	0.000128015025049425	0.000128969252623835	7.88552592160042e-05	Leishmania infantum
Mycobacterium avium	0.000174896213546784	0.000186500364432598	0.000168908269356745	0.000209306435244942	Mycobacterium avium
Alternaria brassicicola	4.43295047212609e-05	4.70960181566333e-05	0.000222044825326328	4.59547326011955e-05	Alternaria brassicicola
Claviceps purpurea	0.00013214527459402	0.000120427592954381	0.000147510882375808	0.000155006165902054	Claviceps purpurea
Acinetobacter nosocomialis	8.87983956699414e-05	7.50102297045635e-05	0.00016485297922469	0.000140318452176268	Acinetobacter nosocomialis
Aspergillus flavus	8.5912121604088e-05	0.000117607051954883	0.000171477899760508	0.000237146176685012	Aspergillus flavus
Haemophilus ducreyi	7.72464032894728e-05	4.29720005725141e-05	2.8835703834233e-05	2.34429318223869e-05	Haemophilus ducreyi
Streptomyces scabiei	0.000119844266129033	0.000118888871319927	4.03264593429685e-05	0.000105342460102752	Streptomyces scabiei
Septoria lycopersici	3.26685639127575e-05	4.88760815905448e-05	7.09553430037201e-05	0.000184819654486473	Septoria lycopersici
Vibrio vulnificus	6.81749987597213e-05	5.39353185580752e-05	0.000239773399215043	0.000134992936649324	Vibrio vulnificus
Bipolaris zeicola	0.000107768330427984	0.000118825916243698	0.000118068313238748	0.000133872842183341	Bipolaris zeicola
Stenotrophomonas maltophilia	6.19400063844292e-05	0.000112073141770718	0.000142628458372071	0.00019618209530715	Stenotrophomonas maltophilia
Flavobacterium psychrophilum	2.29113068986267e-05	8.98213343344163e-09	8.23295173789038e-06	7.94535785622913e-07	Flavobacterium psychrophilum
Aeromonas salmonicida	2.9137512744369e-05	1.96961051988564e-05	1.58350947487967e-05	2.338482490701e-05	Aeromonas salmonicida
Brucella suis	5.20662647860998e-05	6.37201428186255e-05	4.04553833898682e-05	9.09419395762178e-05	Brucella suis
Colletotrichum gloeosporioides	8.75375318065834e-05	0.000130942196073253	0.000203969304021521	0.000182359938716151	Colletotrichum gloeosporioides
Bipolaris maydis	0.000111521886392334	0.000125921701412048	0.000176549642453365	0.000208955292481421	Bipolaris maydis
Valsa mali	0.000111165850375888	0.000113439973390935	0.00019945331405574	0.000163916559716643	Valsa mali
Yersinia ruckeri	3.51520557894869e-05	1.51141288261745e-05	3.87372144443466e-05	1.43062545626077e-05	Yersinia ruckeri
Penicillium digitatum	4.67663455515294e-05	6.35501047456645e-05	9.61421130421462e-05	5.10799429322089e-05	Penicillium digitatum
Colletotrichum orbiculare	7.85052231667621e-05	7.01883305444431e-05	7.8375086954688e-05	0.000142567376106426	Colletotrichum orbiculare
Fusarium proliferatum	4.30086005465628e-05	3.21964266402229e-05	4.60611444730745e-05	6.26330654276529e-05	Fusarium proliferatum
Xanthomonas axonopodis	1.04194869084828e-05	2.25624625855625e-05	2.33110128659308e-05	4.64212314020167e-05	Xanthomonas axonopodis
Saccharomyces cerevisiae	8.89878658918083e-05	0.000107993862709751	0.000173195981409212	0.000166247887225343	Saccharomyces cerevisiae
Colletotrichum lagenaria	8.16167760131339e-05	7.08571373816617e-05	0.000168106427423144	0.000145425172825988	Colletotrichum lagenaria
Pseudomonas fluorescens	2.32724256026201e-05	1.50902283693845e-05	3.76097201127229e-05	4.93332500955156e-05	Pseudomonas fluorescens
Ustilago maydis	4.66460295095552e-05	2.87245256918675e-05	9.79380174877225e-05	9.17461159979639e-05	Ustilago maydis
Vibrio campbellii	4.07945684041002e-05	4.20917180420005e-05	0.000109068522335781	4.78738126978736e-05	Vibrio campbellii
Fusarium asiaticum	1.3960806221672e-05	5.24428566206022e-06	3.4573751850368e-05	5.22594755874288e-06	Fusarium asiaticum
Xanthomonas albilineans	1.92895908211935e-05	2.62097325890611e-05	9.00255490136243e-05	4.66285747451863e-05	Xanthomonas albilineans
Metarhizium anisopliae	3.17568353978918e-05	2.00078417996845e-05	3.99301180940216e-05	4.80127915714865e-05	Metarhizium anisopliae
Alternaria solani	2.73662189136201e-05	1.56179074578904e-05	5.10450519104643e-05	1.65056337432459e-05	Alternaria solani
Microdochium sorghi	1.44046209512633e-05	4.68363562227771e-06	2.0902411534019e-05	1.90787687412251e-05	Microdochium sorghi
Streptococcus equi	1.6732412727099e-05	1.11800598941051e-05	3.50933745874192e-08	1.82143903712661e-06	Streptococcus equi
Cercospora kikuchii	1.0644584150674e-05	1.98931536182492e-05	6.07787184892086e-06	9.79422627861836e-06	Cercospora kikuchii
Penicillium expansum	4.19398306395728e-05	3.43669767713581e-05	8.68262747810876e-05	4.63860686949795e-05	Penicillium expansum
Candida parapsilosis	1.2670193014417e-05	1.08809559959621e-05	9.15666310876695e-05	2.73600613118055e-05	Candida parapsilosis
Phytophthora infestans	1.54157552884009e-05	1.46318511987459e-06	3.20197809394334e-06	2.54926149691776e-06	Phytophthora infestans
Cercospora nicotianae	3.62656849417238e-05	3.01024858583894e-05	1.84420504303246e-05	6.6044298814426e-05	Cercospora nicotianae
Kingella kingae	8.61378181620278e-06	3.09869542482901e-05	1.89276231264684e-05	1.06256612309751e-05	Kingella kingae
Burkholderia cepacia	1.05510239265174e-05	6.24749701559922e-06	3.1075930832074e-05	4.94904007937787e-05	Burkholderia cepacia
Burkholderia contaminans	2.56861605516977e-05	2.86183544486165e-05	5.86112731928299e-05	6.32062977266901e-05	Burkholderia contaminans
Xenorhabdus nematophila	7.23846614152744e-06	1.12855804937314e-05	4.07520921234493e-08	1.67839760834233e-06	Xenorhabdus nematophila
Trichophyton mentagrophytes	6.36933260770094e-06	9.75441679542218e-06	5.79166798628718e-05	2.56355664851206e-05	Trichophyton mentagrophytes
Colletotrichum graminicola	1.67761858547814e-05	1.25833469600698e-05	6.17526814997769e-05	4.26506731702164e-05	Colletotrichum graminicola
Fulvia fulva	1.73576152865754e-06	9.01795703690215e-06	2.25159227391683e-06	4.78293386421463e-07	Fulvia fulva
Fusarium pseudograminearum	8.72526186801518e-06	5.24854432675706e-06	1.39063730277553e-05	1.1104782086326e-05	Fusarium pseudograminearum
Cryptococcus gattii vgiii	1.35442197257595e-05	2.37364350912597e-05	3.89373667976598e-05	2.49286130002855e-05	Cryptococcus gattii vgiii
Exserohilum turcicum	3.15177936216603e-06	1.12831334149739e-05	1.7288280816014e-05	1.14293621650141e-05	Exserohilum turcicum
Leptospira interrogans	2.46582876719869e-05	2.00274528518254e-05	6.06465178860588e-05	1.74825197442762e-05	Leptospira interrogans
Aspergillus nidulans	2.43447736471107e-05	3.1675324553656e-05	2.25648848273195e-05	4.86229984575528e-05	Aspergillus nidulans
Ralstonia pickettii	6.65623416448096e-06	2.48338026284194e-06	8.65940368667347e-06	1.61555722331686e-05	Ralstonia pickettii
Xanthomonas hortorum	1.43000900404614e-05	1.1975712679e-05	3.96071167983041e-05	1.85067519708402e-05	Xanthomonas hortorum
Puccinia striiformis	8.6150817013076e-06	4.96604296552137e-06	1.08954021619487e-05	6.45709404622234e-06	Puccinia striiformis
Trichoderma virens	9.65531973881261e-06	1.12631706818407e-05	1.31735354439106e-05	4.72607146410805e-06	Trichoderma virens
Lactococcus lactis	1.84533871237699e-05	2.21690352897939e-05	4.00093940125371e-05	2.70637202361141e-05	Lactococcus lactis
Bacillus anthracis	1.05280175801853e-05	1.51090380565471e-05	2.65799367032083e-05	6.76992856487755e-06	Bacillus anthracis
Rhizopus arrhizus	2.34623824572993e-07	5.62281085000343e-06	5.5492873059094e-07	7.37479947343162e-07	Rhizopus arrhizus
Aspergillus carbonarius	6.09203874735348e-06	1.01125318760795e-06	2.86526656916157e-07	3.85054437652801e-06	Aspergillus carbonarius
Coccidioides posadasii	7.97929916168789e-06	5.44040193130539e-06	3.0286373647553e-05	1.72311910228213e-05	Coccidioides posadasii
Radopholus similis	0	0	0	9.46374921583227e-06	Radopholus similis
Mycobacteroides chelonae	1.16682066101981e-05	1.04306543897595e-05	2.34578737960397e-06	1.35774969746097e-05	Mycobacteroides chelonae
Lonsdalea quercina	0	3.10863035501099e-07	0	1.33205711950007e-05	Lonsdalea quercina
Pyrenophora tritici-repentis	5.81705195613871e-06	1.09925279007101e-05	1.77485798541807e-05	4.74758955646518e-06	Pyrenophora tritici-repentis
Alternaria longipes	4.17589588166497e-06	1.22273790831796e-06	2.86958394875479e-05	1.12865470226141e-05	Alternaria longipes
Fusarium fujikuroi	3.15147520713968e-06	2.13919369251861e-06	5.06193553173198e-06	7.15997686472931e-07	Fusarium fujikuroi
Metarhizium acridum	7.18116940735041e-06	5.26048442236764e-06	8.93243425188597e-06	1.8614056929644e-06	Metarhizium acridum
Gaeumannomyces graminis	1.13010353182225e-05	1.34112970036462e-05	1.15541801870076e-05	2.09727229280509e-05	Gaeumannomyces graminis
Chromobacterium violaceum	1.62956870650457e-06	5.37629995982784e-06	1.32885882431228e-06	5.70474955274634e-07	Chromobacterium violaceum
Colletotrichum coccodes	1.45000571604978e-06	3.84185712260257e-06	1.31490217436299e-06	1.79901506812941e-06	Colletotrichum coccodes
Colletotrichum higginsianum	3.56313389045897e-06	7.71319822564969e-06	4.57257691978093e-06	1.56941001702469e-05	Colletotrichum higginsianum
Monilinia fructicola	1.25636148777987e-06	2.26189362185847e-06	1.08460498805101e-07	6.3052191448449e-07	Monilinia fructicola
Xanthomonas translucens	2.29112240718526e-07	2.11588632400202e-07	1.55680145958772e-06	1.23444037431036e-05	Xanthomonas translucens
Pectobacterium wasabiae	2.93995877875043e-06	4.4793749731815e-06	6.21033511110645e-06	8.56302484814309e-06	Pectobacterium wasabiae
Phytophthora parasitica	4.29779460527129e-06	1.40340337780538e-06	1.80282927872238e-06	2.29587038251078e-06	Phytophthora parasitica
Colletotrichum lindemuthianum	6.00060807656283e-06	4.90282725265836e-06	9.29292851386414e-06	7.77561755966923e-06	Colletotrichum lindemuthianum
Ustilaginoidea virens	4.54772715667783e-08	1.26942323051308e-07	3.82256454506265e-06	4.34582136781412e-07	Ustilaginoidea virens
Chlamydia muridarum	4.11003992828027e-07	1.22849122150948e-07	7.63182658046842e-06	1.95713760845662e-06	Chlamydia muridarum
Photorhabdus luminescens	1.28965730085978e-06	1.85148654699787e-06	1.05487050712526e-05	3.77208509219847e-06	Photorhabdus luminescens
Brucella microti	9.19108554023489e-07	1.53642092251172e-06	5.28922052168909e-06	1.14086094326667e-06	Brucella microti
Blumeria graminis	1.95235166778788e-06	4.53918580318101e-06	5.21015321817153e-06	1.19541591318279e-05	Blumeria graminis
Bipolaris sorokiniana	7.55629375556901e-07	1.68937768840015e-06	3.64625271243049e-06	8.00146862764338e-07	Bipolaris sorokiniana
Hyaloperonospora arabidopsidis	2.70742311139431e-06	7.43477703270132e-07	9.81505534992945e-07	7.75557351607482e-07	Hyaloperonospora arabidopsidis
Sporothrix schenckii	1.40316123018168e-06	1.24502742560271e-06	8.95467925529078e-06	1.81298115408614e-06	Sporothrix schenckii
Fusarium solani	1.44080474978941e-06	9.48725504433042e-07	6.92066292669695e-06	3.10600357629985e-06	Fusarium solani
Grosmannia clavigera	1.13098914902289e-07	1.69758114141549e-07	1.91075436571129e-06	7.27323806563997e-08	Grosmannia clavigera
Candida tropicalis	5.00911558098381e-08	2.25084542118274e-07	3.26157602405691e-06	1.21550449776837e-06	Candida tropicalis
Treponema denticola	9.53767112104219e-07	5.87758870338958e-08	1.59148123964396e-06	0	Treponema denticola
Cercospora zeae-maydis	7.36699820364879e-07	5.75194047715709e-07	2.98260583714096e-06	1.09155816502487e-06	Cercospora zeae-maydis
Globodera rostochiensis	0	0	7.87571637539129e-07	0	Globodera rostochiensis
Phytophthora capsici	1.71171915103584e-07	4.81207099273398e-07	9.37885628880747e-08	1.51860815885283e-06	Phytophthora capsici
Epichloe festucae	4.82708179015836e-07	8.66300151213656e-07	1.11627551924313e-06	1.7326413045127e-06	Epichloe festucae
Rhizoctonia solani	1.12041716691101e-06	1.7032603319565e-07	1.89255135068463e-06	6.43025482905828e-07	Rhizoctonia solani
Cercospora beticola	1.12041716691101e-06	1.7032603319565e-07	1.73792555090048e-06	4.82007171859651e-07	Cercospora beticola
Puccinia graminis	0	0	1.07583819259918e-06	0	Puccinia graminis
Staphylococcus saprophyticus	3.48829947837098e-07	2.25862195919187e-08	1.59884589461907e-07	5.44673339749904e-07	Staphylococcus saprophyticus
Paracoccidioides brasiliensis	2.3137415182086e-08	5.03391970821217e-08	1.4811995850212e-07	6.68412919260352e-07	Paracoccidioides brasiliensis
Colletotrichum trifolii	1.57600515218244e-07	0	1.9013281449715e-07	0	Colletotrichum trifolii
Pyrenopeziza brassicae	3.12055267032318e-07	4.40523922406451e-07	8.01707903606219e-08	1.74392901684253e-07	Pyrenopeziza brassicae
Trichophyton rubrum	0	0	3.58343673125881e-07	5.84159455140732e-08	Trichophyton rubrum
Fusarium sambucinum	0	4.44243083946909e-08	3.34767165312044e-07	7.78251562144375e-07	Fusarium sambucinum
Alternaria citri	1.46763715174844e-07	0	0	0	Alternaria citri
Cryphonectria parasitica	2.63643537224969e-08	2.12663812427753e-07	4.30336098790691e-07	4.95946995452887e-07	Cryphonectria parasitica
Trypanosoma brucei	5.55198957120384e-08	0	6.48553400325838e-08	0	Trypanosoma brucei
Rosellinia necatrix	0	0	4.34102197155996e-08	0	Rosellinia necatrix
Others	0.810225040409477	0.815835805938088	0.762944565740408	0.799310281707542	Others
