# Supplementary material for: Convergent gut microbiome adaptation and pervasive antibiotic resistome in Qinghai–Tibet Plateau passerines
Source: Front Microbiol. 2026 Feb 4;16:1733974. doi: 10.3389/fmicb.2025.1733974 (PMC12913512; doi:10.3389/fmicb.2025.1733974)
Supplement: Supplementary file 1 [file Data_Sheet_1.zip › 1733974-Supplementary Material/Supplementary File/Supplementary File 7.xls]

KO_Pathway_Level2	PH	PR	Soil	Grass	Description
Genetic Information Processing; Replication and repair	0.0133018438966629	0.025440158495024	0.0162480131918874	0.0124334724393044	Genetic Information Processing; Replication and repair
Metabolism; Carbohydrate metabolism	0.0462149609416094	0.0423404265759367	0.0573662231575648	0.0498930565940455	Metabolism; Carbohydrate metabolism
Genetic Information Processing; Translation	0.0224187389052892	0.0227509656107169	0.0243986353116901	0.0180258881289376	Genetic Information Processing; Translation
Metabolism; Amino acid metabolism	0.0359086522263502	0.0350469292006472	0.0566003432735085	0.0442741332303097	Metabolism; Amino acid metabolism
Metabolism; Metabolism of cofactors and vitamins	0.025840027996553	0.024593501371915	0.0307063095842298	0.0258581649041048	Metabolism; Metabolism of cofactors and vitamins
Environmental Information Processing; Membrane transport	0.0315173972868008	0.0299992533259533	0.0258428824569273	0.0249070440786276	Environmental Information Processing; Membrane transport
Metabolism; Energy metabolism	0.0282897519325875	0.0330162191396061	0.043079631518743	0.0338330920686427	Metabolism; Energy metabolism
Metabolism; Glycan biosynthesis and metabolism	0.0127545806340425	0.0123036333678253	0.0141814386312489	0.0121089805436123	Metabolism; Glycan biosynthesis and metabolism
Human Diseases; Cardiovascular disease	0.00339059893754017	0.00971520502988176	0.00592976953850512	0.00501114612385893	Human Diseases; Cardiovascular disease
Human Diseases; Cancer: overview	0.00391645488224111	0.00980025437759154	0.0050453063287922	0.00488440116969673	Human Diseases; Cancer: overview
Human Diseases; Neurodegenerative disease	0.00197633248061896	0.00807431609385012	0.00253298171431853	0.00256610091025557	Human Diseases; Neurodegenerative disease
Organismal Systems; Environmental adaptation	0.00237519855502525	0.00867415586321359	0.00392036188408453	0.00331728670972824	Organismal Systems; Environmental adaptation
Organismal Systems; Nervous system	0.000988328248744411	0.00712660294608537	0.00158275842677647	0.00137486929060106	Organismal Systems; Nervous system
Environmental Information Processing; Signal transduction	0.0178436550780073	0.0171520307551753	0.0226264450119481	0.0201695905930709	Environmental Information Processing; Signal transduction
Metabolism; Lipid metabolism	0.0129999903563027	0.0125066648978982	0.0156625161744804	0.0131127630106625	Metabolism; Lipid metabolism
Metabolism; Nucleotide metabolism	0.015815418494012	0.0150479236318865	0.0200199939751535	0.0165488588165194	Metabolism; Nucleotide metabolism
Cellular Processes; Cellular community - prokaryotes	0.0159045655089532	0.0162605255071138	0.0224971594315927	0.0174340103970676	Cellular Processes; Cellular community - prokaryotes
Genetic Information Processing; Folding, sorting and degradation	0.0103851694711537	0.00976609781659954	0.0148683324646209	0.0110882768582309	Genetic Information Processing; Folding, sorting and degradation
Metabolism; Metabolism of other amino acids	0.0111116084120498	0.0110190663224943	0.0163902644464273	0.0140370745268025	Metabolism; Metabolism of other amino acids
Metabolism; Xenobiotics biodegradation and metabolism	0.00918361693212671	0.00863083383523072	0.0131536550912944	0.010451694103495	Metabolism; Xenobiotics biodegradation and metabolism
Human Diseases; Drug resistance: antimicrobial	0.00570846603000106	0.00526664323853993	0.00708494373661763	0.00539469981902831	Human Diseases; Drug resistance: antimicrobial
Cellular Processes; Cell motility	0.00497659804214593	0.00472160377665742	0.00526998643618293	0.00712120805621718	Cellular Processes; Cell motility
Metabolism; Metabolism of terpenoids and polyketides	0.00648158194824626	0.00622313401184653	0.00819741540172216	0.00671238073802963	Metabolism; Metabolism of terpenoids and polyketides
Metabolism; Biosynthesis of other secondary metabolites	0.00734237344201139	0.0073349547225514	0.0107491418004542	0.00948114837360879	Metabolism; Biosynthesis of other secondary metabolites
Cellular Processes; Cell growth and death	0.00535429863256856	0.00558946679459075	0.0104508556597992	0.00742397836483992	Cellular Processes; Cell growth and death
Human Diseases; Infectious disease: bacterial	0.00448630657905765	0.00424342039891956	0.00615905619338763	0.00487402976769227	Human Diseases; Infectious disease: bacterial
Cellular Processes; Transport and catabolism	0.00239043361709111	0.0028990683181965	0.00392267591775786	0.00323230672793871	Cellular Processes; Transport and catabolism
Genetic Information Processing; Transcription	0.00237582170868864	0.00220570237963847	0.00456702919043849	0.00283617880738409	Genetic Information Processing; Transcription
Organismal Systems; Aging	0.00287380609477979	0.00305908416835556	0.0059658300056435	0.00413555657533838	Organismal Systems; Aging
Human Diseases; Endocrine and metabolic disease	0.00327198893397986	0.00323887136662396	0.00578480484030274	0.00425966214397207	Human Diseases; Endocrine and metabolic disease
Organismal Systems; Endocrine system	0.0036856074359438	0.00352127879798727	0.00593913493190478	0.00462078501939694	Organismal Systems; Endocrine system
Human Diseases; Drug resistance: antineoplastic	0.00165745419250684	0.00153738096085918	0.00222239259823979	0.00176988606217087	Human Diseases; Drug resistance: antineoplastic
Organismal Systems; Digestive system	0.00128746085151549	0.00110912165233548	0.00175036986318571	0.00134582245445267	Organismal Systems; Digestive system
Human Diseases; Cancer: specific types	0.000914962544657445	0.000922120906651581	0.00144973222607738	0.00139312600587912	Human Diseases; Cancer: specific types
Human Diseases; Infectious disease: viral	0.000558070039373355	0.000399691249358539	0.000994053847653576	0.000656683623389372	Human Diseases; Infectious disease: viral
Human Diseases; Infectious disease: parasitic	0.000378522592547299	0.000417975124484712	0.000898350599176416	0.000678550552086709	Human Diseases; Infectious disease: parasitic
Organismal Systems; Circulatory system	0.000242864921499266	0.000309922111758654	0.000428638656209594	0.00042915516459783	Organismal Systems; Circulatory system
Organismal Systems; Immune system	0.000578518088438321	0.00050939206380437	0.000577383145862122	0.000616760323491839	Organismal Systems; Immune system
Human Diseases; Immune disease	0.000316412153125448	0.000274056355001939	0.000232322425624259	0.000215762733100841	Human Diseases; Immune disease
Organismal Systems; Excretory system	0.000328422231215634	0.000300700123511247	0.000593235365684173	0.000330124606123038	Organismal Systems; Excretory system
Environmental Information Processing; Signaling molecules and interaction	0.000110393854442532	6.61284142410283e-05	4.74479808650905e-05	7.00092790393554e-05	Environmental Information Processing; Signaling molecules and interaction
Human Diseases; Substance dependence	5.6775069857358e-05	3.44630898815825e-05	0.000285839618624045	0.000140865334508783	Human Diseases; Substance dependence
Organismal Systems; Development and regeneration	8.24974733753921e-05	4.59748889924405e-05	0.000245297256050198	5.57617865574457e-05	Organismal Systems; Development and regeneration
Genetic Information Processing; Information processing in viruses	0.000108640605215425	9.67390551585615e-05	0.000117936805923802	0.000147529661535995	Genetic Information Processing; Information processing in viruses
Cellular Processes; Cellular community - eukaryotes	5.20591570396554e-06	7.57538452565019e-06	8.93218835556935e-06	6.24338444034996e-06	Cellular Processes; Cellular community - eukaryotes
Organismal Systems; Sensory system	5.56209172186856e-08	9.35334989252509e-08	1.56629467202085e-06	3.81772964743922e-07	Organismal Systems; Sensory system
Others	0.622290101017427	0.586400825312313	0.503402420190655	0.590720933565949	Others
