# Supplementary material for: Convergent gut microbiome adaptation and pervasive antibiotic resistome in Qinghai–Tibet Plateau passerines
Source: Front Microbiol. 2026 Feb 4;16:1733974. doi: 10.3389/fmicb.2025.1733974 (PMC12913512; doi:10.3389/fmicb.2025.1733974)
Supplement: Supplementary file 1 [file Data_Sheet_1.zip › 1733974-Supplementary Material/Supplementary File/Supplementary File 8.xls]

KO_Pathway_Level3	ko03410	ko03010	ko00190	ko05208	ko05415	ko02010	ko05016	ko05010	ko05014	ko05012	ko05020	ko05022	ko04714	ko04723	ko02020	ko00970	ko00860	ko02060	ko00540	ko02024	ko00010	ko00240	ko00230	ko00720	ko00630
PH	0.00227439790829927	0.0125408167233873	0.00893349824435561	0.0011763517988466	0.00140087696912097	0.0208177225665492	0.000850602111568211	0.000662612966647196	0.000796608211543987	0.000785099479259085	0.000443967011098934	0.000800659899313562	0.00112742142047657	0.000136458513799336	0.0127493167221918	0.00740037795942005	0.00324988467259348	0.00373580330796096	0.00240387541262289	0.0107002570501835	0.00780662606557074	0.006603641262144	0.00943637570347962	0.00610832541048943	0.0065856575781742
PR	0.0143781731346458	0.0109893984996764	0.0136585125323527	0.00647160894424084	0.00667597894207338	0.0202157012204021	0.00609697684495099	0.00591557654712409	0.00606741941649161	0.00597842087112951	0.00571529892972647	0.0060685656072234	0.0063995344335587	0.00533618053044724	0.0122447646760587	0.00909342884926456	0.00458106231787997	0.00266174484283724	0.00191804812606866	0.0112446732623166	0.00628822834871616	0.00596050240746509	0.00913958088432289	0.0058945885195704	0.00676535919256999
Soil	0.0028047882576671	0.0115587071588576	0.0136643492655241	0.00169286971651266	0.00241910796250945	0.0169100967891183	0.000955653657860629	0.000940172263712181	0.00117860968465912	0.000961636733255322	0.000625281195846608	0.00118799586392047	0.00182669300989016	4.11895331457765e-05	0.0162387814443012	0.00973600490352598	0.0042642956271077	0.000699125636060889	0.0017510980312587	0.0146251542689364	0.00929501532696712	0.00759696787537389	0.012263660837861	0.0102862895441311	0.0117358657923408
Grass	0.00225066867324307	0.00881359391799566	0.00990805257677904	0.00185760323390892	0.00229292510514484	0.016607319357697	0.0011628249998697	0.00106555994638888	0.0014860235685443	0.00114514556172441	0.000845308896320249	0.00148745810244693	0.00164475386549667	0.000234282074022242	0.0148997066314402	0.00702225791713065	0.00475162280132451	0.000786857666841226	0.00104597870759099	0.0106069336952547	0.00685239188898804	0.00549530448432231	0.0107133078771063	0.00721203143959353	0.00946610315755994
