# Supplementary material for: Convergent gut microbiome adaptation and pervasive antibiotic resistome in Qinghai–Tibet Plateau passerines
Source: Front Microbiol. 2026 Feb 4;16:1733974. doi: 10.3389/fmicb.2025.1733974 (PMC12913512; doi:10.3389/fmicb.2025.1733974)
Supplement: Supplementary file 1 [file Data_Sheet_1.zip › 1733974-Supplementary Material/Supplementary File/Supplementary File 9.xlsx]

## Sheet: group.CARD.relative
ARO_name	PH	PR	Soil	Grass	Description
vanY_gene_in_vanB_cluster	6.10983729208701e-05	8.57268736539748e-05	3.16064250022579e-05	2.54747878728072e-05	vanY_gene_in_vanB_cluster
rsmA	3.56259376810196e-05	6.75726607922182e-05	6.29436781197239e-06	4.80164812494792e-06	rsmA
vanX_gene_in_vanP_cluster	2.68830238761586e-05	3.57950943919458e-05	4.86505034309712e-07	0	vanX_gene_in_vanP_cluster
Escherichia_coli_EF-Tu_mutants_conferring_resistance_to_Pulvomycin	4.58477606260057e-05	2.32411027371588e-05	9.70659462634943e-08	3.94749084664936e-06	Escherichia_coli_EF-Tu_mutants_conferring_resistance_to_Pulvomycin
vanT_gene_in_vanG_cluster	3.34217956241917e-05	4.04550387934164e-05	1.30651419683456e-05	1.9628820039708e-06	vanT_gene_in_vanG_cluster
Escherichia_coli_soxR_with_mutation_conferring_antibiotic_resistance	1.87621878275802e-05	2.09581835641284e-07	0	0	Escherichia_coli_soxR_with_mutation_conferring_antibiotic_resistance
Escherichia_coli_soxS_with_mutation_conferring_antibiotic_resistance	1.86806165456895e-05	5.76207304859899e-07	0	0	Escherichia_coli_soxS_with_mutation_conferring_antibiotic_resistance
gadW	1.80575229178083e-05	2.04014850641366e-07	0	0	gadW
gadX	1.74448362867266e-05	4.19504564919919e-07	0	0	gadX
mdtE	1.74463401329256e-05	2.42913604754117e-07	0	5.02512822275294e-08	mdtE
cpxA	1.76588723296018e-05	3.05057316377784e-07	0	0	cpxA
mdtF	1.71911894208291e-05	2.1878296455655e-07	2.57023751974096e-09	3.72256754364807e-08	mdtF
mdtO	1.66448918496203e-05	2.60311936444215e-07	0	0	mdtO
CRP	1.61073772035631e-05	5.29583388104463e-07	0	0	CRP
mdtN	1.56618614925085e-05	3.61421585893087e-07	0	3.6540348746155e-08	mdtN
mdtP	1.58234009146251e-05	2.17246313347292e-07	6.86011066538426e-09	0	mdtP
efrA	2.38783494330608e-05	1.46586219839684e-05	0	0	efrA
AcrE	1.49833280659927e-05	1.76500039282149e-07	6.91167498831894e-09	0	AcrE
mdtM	1.4683408690715e-05	2.20452567690942e-07	6.49125680168154e-09	1.62931766376404e-07	mdtM
AcrF	1.51349865220595e-05	1.89219162703384e-07	0	6.4700440561065e-08	AcrF
Escherichia_coli_ampC_beta-lactamase	1.39761854794846e-05	1.70779823456048e-07	4.71357921079912e-09	0	Escherichia_coli_ampC_beta-lactamase
AcrS	1.50922385032123e-05	2.49720188063863e-07	0	0	AcrS
emrR	2.83241680159642e-05	1.21303446483867e-05	2.74003620287011e-08	1.3368047531497e-06	emrR
TolC	1.37717946820567e-05	1.73824714705974e-07	0	0	TolC
bacA	1.41840177509406e-05	4.0332888946387e-06	0	0	bacA
Haemophilus_influenzae_PBP3_conferring_resistance_to_beta-lactam_antibiotics	2.00949934592932e-05	1.1911498952608e-05	2.31564257009131e-08	2.55803959920861e-06	Haemophilus_influenzae_PBP3_conferring_resistance_to_beta-lactam_antibiotics
vanG	1.41479619238524e-05	1.49411763972715e-05	3.80490440412895e-07	0	vanG
Escherichia_coli_acrA	1.30010783266555e-05	3.30898793086514e-07	0	0	Escherichia_coli_acrA
emrA	1.21319633241532e-05	1.93490421009671e-07	0	0	emrA
Escherichia_coli_AcrAB-TolC_with_AcrR_mutation_conferring_resistance_to_ciprofloxacin,_tetracycline,_and_ceftazidime	1.15249360144126e-05	1.31152403983735e-07	8.4888070046336e-09	0	Escherichia_coli_AcrAB-TolC_with_AcrR_mutation_conferring_resistance_to_ciprofloxacin,_tetracycline,_and_ceftazidime
acrB	1.1968097199603e-05	3.91244405305963e-07	1.42149921947898e-08	8.25991084498468e-09	acrB
PmrF	1.13299034323979e-05	2.66216721846167e-06	0	4.89431456250089e-08	PmrF
emrK	1.11845493372427e-05	9.50364210082817e-08	0	0	emrK
emrY	1.11219690304958e-05	1.85175345317333e-07	0	0	emrY
emrB	1.20731482693932e-05	1.76330074440301e-06	0	0	emrB
leuO	1.18019391236896e-05	1.43650539006148e-07	0	0	leuO
evgA	1.05443084602548e-05	3.45474625127888e-08	0	6.13164876520845e-08	evgA
ArnT	1.74192264992672e-05	9.91365998871998e-06	2.15968783957925e-08	9.96348557810021e-06	ArnT
kdpE	1.05701800583147e-05	2.06414354666559e-07	0	0	kdpE
acrD	1.10039475721118e-05	1.95423668486237e-07	3.78934369990726e-09	1.2109710952483e-08	acrD
marA	1.04670948003339e-05	3.17169429033881e-07	0	5.15115046005402e-07	marA
baeR	1.0465201100697e-05	2.27868993901935e-07	0	0	baeR
msbA	1.06116099368571e-05	8.76710588305455e-06	0	6.61897069131717e-08	msbA
vanW_gene_in_vanI_cluster	5.64272992086611e-05	4.61086166067141e-05	4.31028481480956e-05	3.58802792772364e-05	vanW_gene_in_vanI_cluster
evgS	1.03307165242271e-05	2.03864201611184e-07	1.53053615442476e-09	0	evgS
Klebsiella_pneumoniae_KpnF	1.11779921132939e-05	1.11025796888337e-05	0	1.83566196144146e-06	Klebsiella_pneumoniae_KpnF
YojI	1.00735921756597e-05	1.08729567649969e-07	5.33054938776024e-09	1.22198824782303e-07	YojI
Escherichia_coli_GlpT_with_mutation_conferring_resistance_to_fosfomycin	1.02718010269743e-05	3.31986408379191e-07	8.60686818490971e-09	3.56546047037581e-07	Escherichia_coli_GlpT_with_mutation_conferring_resistance_to_fosfomycin
mdtB	1.07316608012591e-05	1.73308945202105e-06	2.0170571061507e-09	6.43275273589839e-08	mdtB
H-NS	1.02246730268762e-05	1.53961517720037e-07	0	7.6525512379543e-07	H-NS
Klebsiella_pneumoniae_KpnE	1.26216019391505e-05	3.33402541221981e-06	0	2.81582040755944e-06	Klebsiella_pneumoniae_KpnE
Escherichia_coli_mdfA	9.92820918099883e-06	2.50198948795855e-07	0	0	Escherichia_coli_mdfA
baeS	9.47674703933783e-06	1.54455727407739e-07	0	1.43087512779278e-07	baeS
mdtH	9.47342240858501e-06	1.83058086266959e-07	0	0	mdtH
Escherichia_coli_AcrAB-TolC_with_MarR_mutations_conferring_resistance_to_ciprofloxacin_and_tetracycline	9.63322654142745e-06	1.9800335509563e-07	0	5.48918125774299e-08	Escherichia_coli_AcrAB-TolC_with_MarR_mutations_conferring_resistance_to_ciprofloxacin_and_tetracycline
adeF	4.70428140408752e-05	3.65384694545129e-05	1.41219788701411e-05	3.80281743964611e-05	adeF
mdtA	9.43997269861274e-06	1.01751226498933e-07	0	1.60973451876688e-07	mdtA
mdtG	9.08399776461165e-06	9.78469146670286e-08	4.4830863398554e-09	0	mdtG
mdtC	9.90769977295968e-06	1.73116284425469e-06	2.60029877728179e-09	0	mdtC
vanY_gene_in_vanM_cluster	1.30429459435001e-05	1.9746328757517e-05	1.04563797898391e-05	3.5771073115712e-06	vanY_gene_in_vanM_cluster
vanY_gene_in_vanG_cluster	8.63385502651918e-06	1.55461144149156e-05	5.25213620497998e-06	2.68891888944254e-06	vanY_gene_in_vanG_cluster
vanXY_gene_in_vanC_cluster	9.06442874688718e-06	0	0	0	vanXY_gene_in_vanC_cluster
vanW_gene_in_vanG_cluster	2.3761665604827e-05	3.99602967878521e-06	7.30652180595658e-06	6.86356320541218e-06	vanW_gene_in_vanG_cluster
vanT_gene_in_vanC_cluster	9.37445325175782e-06	1.46367442937225e-08	0	0	vanT_gene_in_vanC_cluster
vanR_gene_in_vanC_cluster	1.00236233083229e-05	1.16670543724833e-07	0	0	vanR_gene_in_vanC_cluster
vanC	9.27642079659531e-06	0	0	0	vanC
tet(A)	3.74087742182442e-06	2.46910728163708e-08	0	0	tet(A)
FosA8	6.97071931038259e-06	8.3615998903826e-06	1.05831936112917e-07	4.24370414923933e-06	FosA8
Acinetobacter_baumannii_AbaQ	6.04555409964882e-06	1.52289938846398e-06	1.63368907485018e-06	6.72929620646373e-06	Acinetobacter_baumannii_AbaQ
Pseudomonas_aeruginosa_soxR	5.23942455940376e-06	1.40848698828388e-06	1.6545673558613e-07	2.10049790136016e-07	Pseudomonas_aeruginosa_soxR
qacG	8.75074220143212e-06	1.46452754454726e-05	6.93798876230202e-06	1.23922999172234e-05	qacG
Streptomyces_venezuelae_rox	9.93891956897482e-06	1.05803162368371e-05	1.22821416646424e-07	3.00811833512369e-07	Streptomyces_venezuelae_rox
vanY_gene_in_vanA_cluster	3.8132506558147e-06	8.0817829350342e-06	3.67401125383069e-06	3.22729456965413e-06	vanY_gene_in_vanA_cluster
tet(M)	3.24778156213313e-05	1.09755848991621e-06	0	2.05096573598774e-07	tet(M)
ugd	2.45929768437047e-06	1.67018943570175e-07	0	0	ugd
Klebsiella_pneumoniae_KpnH	7.30922924194041e-07	7.8128068748356e-06	1.14159749533192e-08	1.1854187199291e-07	Klebsiella_pneumoniae_KpnH
vanW_gene_in_vanB_cluster	3.25170309403669e-06	5.60973613386026e-07	8.10376830944791e-07	1.64665911567353e-06	vanW_gene_in_vanB_cluster
ErmB	1.01029844178897e-08	9.47334138767101e-06	1.26008321137873e-08	6.92014449446968e-07	ErmB
FosI	5.57932810329016e-06	5.26944894363588e-07	6.87062196294262e-07	0	FosI
tet(O)	2.57199894093835e-07	1.02725954472431e-05	1.54980571203655e-08	4.44287561113207e-07	tet(O)
nimJ	1.48822405197657e-08	7.36861364401788e-06	0	4.28277282818087e-07	nimJ
Streptomyces_rimosus_otr(A)	4.06485627456589e-06	9.88308815866995e-07	2.37874973865784e-06	1.17441694090249e-06	Streptomyces_rimosus_otr(A)
Mycobacterium_tuberculosis_rpsL_mutations_conferring_resistance_to_Streptomycin	1.78326670533256e-06	1.46152837902531e-06	4.97847443784618e-06	2.44838156518872e-06	Mycobacterium_tuberculosis_rpsL_mutations_conferring_resistance_to_Streptomycin
vanH_gene_in_vanO_cluster	1.05768585209431e-06	2.05565386414208e-06	7.04318933287574e-07	2.01352846174127e-06	vanH_gene_in_vanO_cluster
vanX_gene_in_vanI_cluster	8.03415512466018e-07	0	0	0	vanX_gene_in_vanI_cluster
qacJ	8.69218712587367e-07	3.03938567726316e-06	2.3618694293948e-06	1.28678441608498e-05	qacJ
efmA	1.3950512226159e-05	5.66909040612845e-09	0	0	efmA
AAC(6')-Ii	1.35342641346214e-05	4.93033991696924e-08	0	0	AAC(6')-Ii
vanY_gene_in_vanF_cluster	3.38800225797807e-06	2.83138732632631e-06	3.03817932380618e-06	8.4135669574034e-07	vanY_gene_in_vanF_cluster
AAC(6')-Iap	0	1.09465861159421e-06	1.89684484707312e-08	8.16225971992034e-08	AAC(6')-Iap
Nocardia_farcinica_rox	4.34873659909111e-07	6.19215268327713e-07	2.14688056590454e-08	4.9597513714055e-06	Nocardia_farcinica_rox
tet(W)	6.88307301299744e-07	4.19116125071905e-06	1.49445338620019e-07	2.47284970860305e-07	tet(W)
Morganella_morganii_gyrB_conferring_resistance_to_fluoroquinolones	5.73758869854829e-06	3.26580164448523e-06	1.59455639080707e-08	1.29918476877052e-06	Morganella_morganii_gyrB_conferring_resistance_to_fluoroquinolones
vanH_gene_in_vanD_cluster	0	8.09981627317754e-07	0	0	vanH_gene_in_vanD_cluster
AAC(6')-Iid	1.01803572624004e-06	0	0	0	AAC(6')-Iid
Escherichia_coli_UhpT_with_mutation_conferring_resistance_to_fosfomycin	9.03818852503774e-07	4.40325810250368e-07	6.12398546015222e-09	3.1713988414229e-07	Escherichia_coli_UhpT_with_mutation_conferring_resistance_to_fosfomycin
ACT-38	5.51483506424967e-07	6.80945029763423e-08	0	0	ACT-38
vanH_gene_in_vanA_cluster	2.13680750009639e-05	5.0080093212363e-07	0	5.87787725449283e-08	vanH_gene_in_vanA_cluster
Escherichia_coli_emrE	1.23821199936101e-06	1.55260380458945e-07	2.84287636896009e-08	0	Escherichia_coli_emrE
FosA2	6.71156846472484e-07	2.02753304450645e-07	0	0	FosA2
tet(40)	6.34092658327735e-09	4.34323837739727e-06	8.12250391131453e-09	1.29939722469213e-07	tet(40)
ramA	7.24266509337315e-07	4.45972026945787e-08	0	0	ramA
Clostridioides_difficile_gyrB_conferring_resistance_to_fluoroquinolones	6.58329887253749e-06	0	0	1.97329355866206e-08	Clostridioides_difficile_gyrB_conferring_resistance_to_fluoroquinolones
tetB(P)	6.18987270142457e-06	7.07544272444774e-08	0	1.02549702880095e-07	tetB(P)
tet(32)	0	5.96317323128218e-06	0	0	tet(32)
Bifidobacterium_adolescentis_rpoB_mutants_conferring_resistance_to_rifampicin	2.05399517917427e-09	4.96767233825193e-06	0	4.07542873412988e-08	Bifidobacterium_adolescentis_rpoB_mutants_conferring_resistance_to_rifampicin
APH(3'')-Ib	1.50829031141691e-06	8.47160268567608e-07	0	3.2224608552436e-07	APH(3'')-Ib
FosXCC	5.56752532763401e-07	8.74469569729588e-08	0	0	FosXCC
sul2	1.12197992407547e-06	3.20945025900186e-08	3.12980497821834e-08	5.54553528029882e-07	sul2
APH(6)-Id	1.14248793370751e-06	6.69347391934041e-07	7.0946365275171e-09	2.96292537289893e-07	APH(6)-Id
ESP-1	0	0	3.14023777902079e-07	0	ESP-1
tet(Q)	1.78313426356368e-08	1.58482808592246e-06	3.74032759177494e-07	4.92706199965063e-07	tet(Q)
eptA	2.64205929544231e-07	0	0	0	eptA
FosBx1	2.12729840506215e-07	2.64235687929386e-08	0	0	FosBx1
dfrF	0	1.51768697248756e-06	0	7.61810907192565e-08	dfrF
lsaA	3.94883487192334e-06	5.06696256740138e-09	0	0	lsaA
lmrD	4.68905891855149e-07	2.31592185416761e-08	0	0	lmrD
ACT-54	1.9302706925142e-07	0	0	0	ACT-54
vanX_gene_in_vanO_cluster	4.71966664486404e-07	7.87656984410258e-07	1.92304049660461e-08	0	vanX_gene_in_vanO_cluster
dfrE	4.1815808347033e-06	0	0	0	dfrE
JOHN-1	0	1.01542743820614e-08	2.75761871567082e-07	0	JOHN-1
CMY-132	2.92411163052826e-08	1.19375447820118e-06	5.48239281332344e-09	0	CMY-132
vanD	2.19679388162405e-07	5.16191447502009e-07	7.45662978818074e-09	0	vanD
vanH_gene_in_vanB_cluster	2.21587683314533e-07	2.1195821768661e-06	1.55399381875533e-07	1.39187963023199e-06	vanH_gene_in_vanB_cluster
IMP-11	0	0	1.70121550732497e-07	0	IMP-11
FONA-1	1.12693795056308e-08	1.08579585266849e-06	0	0	FONA-1
oqxA	1.93595154438082e-07	3.73514530295169e-08	0	0	oqxA
abeS	4.23789704141487e-07	3.28091710838317e-07	0	7.88446035203083e-08	abeS
adeI	5.88885224664111e-07	5.49348110248074e-07	6.41323688819979e-09	2.084833266162e-08	adeI
LpsB	4.90223906338858e-07	4.71092373810968e-07	0	0	LpsB
vanH_gene_in_vanF_cluster	3.2561395797816e-07	0	1.52504784891947e-08	4.82038231835435e-08	vanH_gene_in_vanF_cluster
mphE	0	6.80795491357934e-07	0	9.61934518267961e-07	mphE
CFE-1	1.74645881343807e-07	0	0	0	CFE-1
Enterobacter_cloacae_acrA	1.21747008646301e-07	8.21276725720555e-08	0	0	Enterobacter_cloacae_acrA
oqxB	1.87417008727455e-07	9.447980661549e-08	6.07815105131413e-09	8.25205174808175e-09	oqxB
tet(W/N/W)	8.04547674007233e-09	2.07831097925231e-06	1.31747474882589e-08	0	tet(W/N/W)
Mycobacterium_tuberculosis_intrinsic_murA_conferring_resistance_to_fosfomycin	7.02909109627434e-07	6.84609121115742e-08	1.01458460529206e-07	1.05716918189057e-07	Mycobacterium_tuberculosis_intrinsic_murA_conferring_resistance_to_fosfomycin
Erm(51)	0	0	0	6.66584543793494e-07	Erm(51)
vanXY_gene_in_vanG_cluster	1.30660933561504e-07	3.19769403094691e-08	0	5.84449284752854e-08	vanXY_gene_in_vanG_cluster
AAC(6')-IIa	0	0	8.93788471069928e-08	0	AAC(6')-IIa
Mycobacterium_tuberculosis_folC_with_mutation_conferring_resistance_to_para-aminosalicylic_acid	5.16940207313066e-07	5.91467641713314e-07	2.31989380542933e-08	6.70397708981215e-08	Mycobacterium_tuberculosis_folC_with_mutation_conferring_resistance_to_para-aminosalicylic_acid
vanX_gene_in_vanF_cluster	1.48256664911642e-07	0	0	0	vanX_gene_in_vanF_cluster
Acinetobacter_baumannii_AmvA	7.41624167647302e-07	4.58760408376901e-07	0	0	Acinetobacter_baumannii_AmvA
ErmG	0	5.01507272150677e-08	9.52564256509207e-08	0	ErmG
vanT_gene_in_vanE_cluster	0	5.70070869059056e-07	0	0	vanT_gene_in_vanE_cluster
ERP-1	0	3.79962694328876e-07	0	0	ERP-1
vanI	9.51975145315207e-08	2.5852498705025e-08	0	0	vanI
ADC-129	5.05130072859543e-07	4.16424094525556e-07	2.05223580422393e-08	0	ADC-129
vanU_gene_in_vanG_cluster	0	3.79961205743283e-07	0	0	vanU_gene_in_vanG_cluster
OXA-50	6.59033089903578e-08	0	0	0	OXA-50
vanO	0	2.48200621150314e-07	0	0	vanO
Erm(52)	0	2.13143235268642e-07	0	5.37174357635783e-08	Erm(52)
Rhodococcus_fascians_cmr	0	2.21137774669892e-07	5.64450657930881e-09	3.37899999157993e-08	Rhodococcus_fascians_cmr
